# Supplementary material for: A comparison of two frameworks for multi-state modelling, applied to outcomes after hospital admissions with COVID-19
Source: Stat Methods Med Res. 2022 Jul 15;31(9):1656–74. doi: 10.1177/09622802221106720 (PMC9294033; doi:10.1177/09622802221106720)
Supplement: sj-Rmd-2-smm-10.1177_09622802221106720 - Supplemental material for A comparison of two frameworks for multi-state modelling, applied to outcomes after hospital admissions with COVID-19 [file sj-Rmd-2-smm-10.1177_09622802221106720.Rmd]

---
title: "Code for the paper \"A comparison of two frameworks for multi-state modelling, applied to outcomes after hospital admissions with COVID-19\" (Jackson, Tom, Kirwan, Mandal, Seaman, Kunzmann, Presanis, De Angelis)"
output:
  html_document:
    df_print: paged
editor_options:
  chunk_output_type: console
---


# Overview

This document contains the code used for all the analyses presented in the paper.  

Since the data used in the paper are confidential, simulated data are generated to allow users to run the code step by step and adapt it for their own applications. 

The tables and figures produced here are in the same format as those in the paper, but they are based on the simulated data instead of the real data. 

### Required packages

The `flexsurv` package (version 2.0) is used for fitting the mixture multi-state and cause-specific hazards models.   The `flexsurvcure` package is also used to enable cure-rate time-to-event distributions in the cause-specific hazards models.    All these packages can be installed from CRAN. 

```{r,echo=TRUE,warning=FALSE,message=FALSE}
library(knitr)
library(kableExtra)
opts_chunk$set(echo=TRUE, warning=FALSE,message=FALSE)
library(dplyr)
filter <- dplyr::filter
library(tidyr)
library(forcats)
library(ggplot2)
library(ggridges)
library(flexsurv)
library(flexsurvcure)
```


# Data 


The file `simdata.rda` contains a dataset simulated from the mixture multi-state model fitted in the paper.  Event times are right-censored at 60 days after the previous observed event. There are two R objects in this file, `simh` for the next event following hospital admission, and `simi` for the next event following ICU admission. 

### Data for next event following hospital admission 

```{r}
load(file="simdata.rda")
options(digits=2)
head(simh)
```

`simh` has one row per hospital admission, and the following variables: 

* `eventm` Next event after hospital admission.  Factor with levels "ICU", "Death", "Discharge", or `NA` if the event time is right-censored.  

* `timem` Time of this event, or time of right-censoring. 

* `evc` As `eventm` but with censoring denoted as an extra factor level `"cens"`. Used for plotting. 

The next six variables specify data for the cause-specific hazards models for the three competing transitions from hospital to the next state, in the format required by `Surv(time, time2, type="interval2")` from the `survival` package.    

The time of the latent transition will be specified as interval censored on `[time,time2]`, which is applicable even if (as here) there is no interval censoring, since `time=time2` if the transition time is observed at `time`, and `time2=Inf` if the transition time is right-censored at `time`.  

Note that if the transition time is observed for one of these events, then the times to the other two competing events are right-censored at this time. 

* `time_icu` and `time2_icu` Model for the hospital-ICU transition

* `time_death` and `time2_death` Model for the hospital-death transition

* `time_disc` and `time2_disc` Model for the hospital-discharge transition

Two categorical covariates are considered: 

* `agegroup5`: age group with 5 levels  `"[0,45)", "[45,65)", "[65,75)", "[75,85)", "85+"`         

* `sex` with levels `"Female","Male"`.

A typical mixture multi-state model can be fitted in the `flexsurvmix` function with two variables of the form given in `timem` and `eventm` above.  However in this application, a special elaboration is required, specified through the next four variables. 

* `time1m`, `time2m`, `time1mdisc` and `time2mdisc`. 

This is because in the real COVID hospital admission dataset, for people with unknown final outcome, we know they are still alive and have not been admitted to ICU by the time of data closure, but we do not know whether they have been discharged from hospital.   Therefore for these people, the time to ICU or death was interval-censored between 0 and the time of data closure, while the time to discharge is interval-censored on `(0,Inf)`.   We then tell the `flexsurvmix` function to take observed transition times to ICU or death from the variables  `time1m` and `time2m`, and the transitions to discharge from the variables `time1mdisc` and `time2mdisc`.  

Note the times are supplied in these four variables in a more general format (compared to `timem` and `eventm`) which handles interval censoring.  The time of the transition which is observed to happen (to any event) is defined as interval-censored on `[time1m,time2m]`, where `time1m` equals `time2m` if the time is observed, and `time2m` is  `Inf` if the time is right-censored at `time1m.` 

The remaining variables in the data are just derived variables used to aid exploratory analysis. 

* `outcomestatus` Ultimate outcome for this person (`"Death"`, `"Discharge"`, `"Still in hospital care"` or  `"Unknown final outcome"`). 

* `icustatus`.  Whether or not the person was admitted to ICU. 


### Data for next event following ICU admission 

```{r}
head(simi)
```

`simi` has one row corresponding to each ICU admission in `simh`, and the following variables: 

* `eventm`. Next event after ICU admission.  Factor with levels `"Death"`, `"Discharge"`, and `NA` if the event time is right-censored. 

* `timem`. Time of this event, or time of right-censoring. 

* `evc` As `eventm`, but with censoring denoted as an extra factor level `"cens"`. 

* `time_death` and `time2_death`. Data for the cause-specific hazards model for the ICU-death transition, in the format explained above. 

* `time_disc` and `time2_disc`. Data for the cause-specific hazards model for the ICU-discharge transition, in the format explained above. 

* `agegroup5`, `sex`. Covariates, as explained above. 

The next four variables specify data for the mixture competing risks model in `flexsurvmix`.  The event which happens is defined in the variable `eventm`

* `time1m`, `time2m`, `time1mdisc` and `time2mdisc`.  Data required by our specialised application of the mixture model, as explained above. 

* `outcomestatus`, `icustatus`: Derived variables, as explained above. 


# Exploratory analysis 

### Table 1:  ICU admission status by final outcome.  


```{r}

tab_of_counts <- function(hosp){
tab <- hosp %>%
  group_by(icustatus, outcomestatus) %>%
  summarise(n=n()) %>%
  pivot_wider(names_from = outcomestatus, values_from = n, values_fill=list(n=0)) %>%
  ungroup
tab$Total <- rowSums(tab[,-1])

tots <- colSums(tab[,-1])
total <- tots["Total"]
perc <- paste0(round(100*tots[1:8]/total), "%")
tots <- c("Total", sprintf("%s (%s)", tots[1:8], perc), "")

tab <- tab %>%
  mutate(Total = sprintf("%s (%s%%)", Total, round(100*Total/total))) %>%
  mutate_if(is.numeric,as.character) %>% 
  rbind(tots)
tab[nrow(tab), "Total"] <- as.character(total)

tab %>%
  kable() %>%
  kable_styling("basic") %>%
  column_spec(1:2, width="10em")
}

tab_of_counts(simh)
```


### Figure 1: Distribution of next event following hospital or ICU admission, by age group and gender.

```{r}
simh$from <- "After hospital admission" 
simi$from <- "After ICU admission" 
dathist <- full_join(simh, simi)

ggplot(dathist, aes(x=agegroup5,fill=evc))  +  
  geom_bar() +  
  labs(fill="Next event") + 
  facet_grid(rows=vars(sex), cols=vars(from)) + 
  xlab("Age group") + ylab("Number of admissions")
```


### Figure 2: Distribution of times to events following hospital admission, by age group and gender. 

Note for "still in hospital care" or "unknown final outcome", the time to data closure (60 days in the simulated data) is presented.  

```{r}
simh %>% 
  ggplot(aes(x=timem, y=agegroup5, color=evc)) + 
  geom_density_ridges(stat="binline",
                      binwidth=1,
                      scale=2.5,
                      draw_baseline = FALSE,
                      panel_scaling = TRUE) + 
  facet_wrap(~evc, ncol=2) + 
  labs(color="Event") + 
  theme(legend.position = "none") + 
  labs(lty="") +
  scale_x_continuous(breaks=seq(0,120,20)) +
  xlab("Days since hospital admission") + ylab("")

simi %>% 
  ggplot(aes(x=timem, y=agegroup5, color=evc)) + 
  geom_density_ridges(stat="binline",
                      binwidth=1,
                      scale=1,
                      draw_baseline = FALSE,
                      panel_scaling = TRUE) + 
  facet_wrap(~evc, ncol=2) + 
  labs(color="Event") + 
  theme(legend.position = "none") + 
  labs(lty="") +
  scale_x_continuous(breaks=seq(0,120,20)) +
  xlab("Days since ICU admission") + ylab("")
```


# Fitting the cause-specific hazards models.  

Hospital-ICU transition. The only difference from the model used in the paper is that a Gamma time to event distribution is used for the transition from hospital to ICU, instead of the generalised gamma, since the latter did not converge for the simulated data. 

```{r,cache=TRUE}
fshic <- flexsurvcure(Surv(time_icu, time2_icu, type="interval2") ~ agegroup5+sex, 
                      dist="gamma", data=simh, control=list(fnscale=10000)) 
```

Hospital-Death transition.

```{r,cache=TRUE}
fshdec <- flexsurvcure(Surv(time_death, time2_death, type="interval2") ~ agegroup5 + sex + 
                         mu(agegroup5) +  mu(sex), dist="gengamma", data=simh) 
```

Hospital-Discharge transition.

```{r,cache=TRUE}
fshdic <- flexsurvreg(Surv(time_disc, time2_disc, type="interval2") ~ agegroup5 + 
                       sex + sigma(agegroup5) + sigma(sex), 
                       dist="gengamma", data=simh) 
```

The three models for the transition following hospital admission are collected together to produce a competing risks multi-state model.

```{r,cache=TRUE}
transhosp <- rbind(Hospital=c(NA, 1, 2, 3),
                   ICU=c(NA, NA, NA, NA), 
                   Death=c(NA, NA, NA, NA),
                   Discharge=c(NA, NA, NA, NA))
modshosp <- fmsm(fshic, fshdec, fshdic, trans=transhosp)
```

Model for ICU-Death 

```{r,cache=TRUE}
fside <- flexsurvcure(Surv(time_death, time2_death, type="interval2") ~ agegroup5+sex + 
                        mu(agegroup5) + mu(sex), dist="gengamma", data=simi) #
```

Model for ICU-Discharge 

```{r,cache=TRUE}
fsidi <- flexsurvreg(Surv(time_disc, time2_disc, type="interval2") ~ agegroup5+sex 
                      , dist="gengamma", data=simi)
```


The two models for the transition following ICU admission are collected together to produce a competing risks multi-state model.
```{r}

transicu <- rbind(ICU=c(NA, 1, 2), Death= c(NA, NA, NA), Discharge=c(NA, NA, NA))
modsicu <- fmsm(fside, fsidi, trans=transicu)
```

The models for all five transitions are collected together to produce the full multi-state model.
```{r}
transfull <- rbind(Hospital=c(NA, 1, 2, 3),
                   ICU=c(NA, NA, 4, 5),
                   Death=c(NA, NA, NA, NA),
                   Discharge=c(NA, NA, NA, NA)
)
modsfull <- fmsm(modshosp[[1]], modshosp[[2]], modshosp[[3]],
                 modsicu[[1]], modsicu[[2]], trans=transfull)
```


# Fitting the mixture models 

Fit mixture model for event following hospital admission.  The only difference from the model in the paper is that the gamma is used instead of the generalised gamma for the times to death and discharge, because the generalised gamma does not converge for the simulated dataset.  Uncomment the `em.control` option to see the progress of the likelihood optimisation.   For this dataset, one warning is shown, which indicates doubtful convergence for one of the M-step maximisations in the middle of the EM algorithm, but the EM algorithm proceeds to converge to a maximum. 

```{r,cache=TRUE}
fmh <- flexsurvmix(list(ICU = Surv(time1m, time2m, type="interval2") ~ 1, 
                        Death = Surv(time1m, time2m, type="interval2") ~ 1, 
                        Discharge = Surv(time1mdisc, time2mdisc, type="interval2") ~ 1),
                   pformula = ~ agegroup5 + sex, event=eventm, data=simh, 
                   dists=c("lnorm", "gamma", "gamma"),
                   anc = list(ICU=list(meanlog=~1),
                              Death=list(rate = ~agegroup5 + sex), 
                              Discharge=list(rate = ~agegroup5  + sex)),
                   method = "em", 
#                   em.control = list(trace=1),
                   optim.control=list(maxit=1000))
```


Fit mixture model for event following ICU admission.  Again, the only difference from the model in the paper is that the gamma is used instead of the generalised gamma for the times to events, because the generalised gamma does not converge for the simulated dataset. 

```{r,cache=TRUE}
fmi <- flexsurvmix(list(Death = Surv(time1m, time2m, type="interval2") ~ 1, 
                        Discharge = Surv(time1mdisc, time2mdisc, type="interval2") ~ 1),
                   pformula = ~ agegroup5 + sex, event=eventm, 
                   data=simi, 
                   dists=c("gamma", "gamma"),
                   anc = list(Death=list(rate = ~1), 
                              Discharge=list(rate = ~agegroup5 + sex)),
                   method = "em", 
#                   em.control = list(trace=1),
                   optim.control=list(maxit=1000))
```


#  Goodness of fit checks (Section 4.1)

### Figure 4 (top). Checks of models following hospital admission against Aalen-Johansen estimates 

```{r cache=TRUE}

ajc <- ajfit_fmsm(modshosp)  %>% 
  mutate(model=ifelse(model=="Parametric", "Competing risks", model))

ajm <- ajfit_flexsurvmix(fmh, startname="Hospital", B=20) %>% 
  mutate(model=ifelse(model=="Parametric mixture", "Mixture", model)) %>%
  dplyr::filter(model=="Mixture")

ajmf <- ajm %>% full_join(ajc) 

ggplot(ajmf, aes(x=time, y=val, col=state, lty=model)) + 
  facet_grid(rows=vars(sex), cols=vars(agegroup5)) +
  geom_line() + 
  xlab("Days after hospital admission") + ylab("Probability of next event") + 
  labs(col="State") + labs(lty="Model") +
  xlim(0,60)

```


### Figure 4 (bottom). Checks of models following ICU admission against Aalen-Johansen estimates 

```{r}
nd <- expand.grid(agegroup5=levels(simh$agegroup5), sex=levels(simh$sex))

ajc <- ajfit_fmsm(modsicu, newdata=nd)  %>% 
  mutate(model=ifelse(model=="Parametric", "Competing risks", model)) %>%
    filter(model!="Aalen-Johansen") 

ajm <- ajfit_flexsurvmix(fmi, startname="ICU") %>% 
  mutate(model=ifelse(model=="Parametric mixture", "Mixture", model)) 

ajmf <- ajm %>% full_join(ajc) %>% droplevels() 

ggplot(ajmf, aes(x=time, y=val, col=state, lty=model)) + 
  facet_grid(rows=vars(sex), cols=vars(agegroup5)) +
  geom_line() + 
  xlab("Days after ICU admission") + ylab("Probability of next event") + 
  labs(col="State") + labs(lty="Model") 

```

### Figure 5. Check of competing risks models against Kaplan-Meier estimates


```{r}
kmdata_flexsurvreg <- function(x, newdata=NULL, type="survival",
                               group_by = NULL, ...){
    summ <- summary(x, newdata=newdata, type=type, tidy=TRUE)
    summ$model <- "Parametric"
    summ$strata <- if (is.null(group_by)) 1 else as.character(do.call(interaction, summ[,group_by,drop=FALSE]))
    dat <- x$data
    mf <- as.data.frame(model.frame(x))
    mf <- mf[mf[,1][,"status"] != 3,,drop=FALSE]
    mf$strata <-  if (is.null(group_by)) 1 else do.call(interaction, mf[,group_by,drop=FALSE])
    form <- "Surv(dat$Y[,\"start\"],dat$Y[,\"stop\"],dat$Y[,\"status\"])"
    groups <- if (is.null(group_by)) 1 else "strata"
    form <- as.formula(sprintf("%s ~ %s", form, groups))
    sf <- survfit(form, data=mf)
    snames <- if (is.null(sf$strata)) 1 else gsub("strata=","", rep(attr(sf$strata, "names"), sf$strata))
    sfdat <- data.frame(time = sf$time, est = sf$surv,
                     lcl = sf$lower, ucl = sf$upper,
                     strata = snames, 
                     model = "Kaplan-Meier")

    vnames <- c("time", "est", "lcl", "ucl", "model","strata")
    ##    datplot <- dplyr::full_join(summ, sf, by = )
    datplot <- rbind(summ[,vnames],sfdat[,vnames])
    datplot$stratamodel <- interaction(datplot$strata, datplot$model)
    datplot
}

km_fmsm_flexsurvlist <- function(x, newdata=NULL, type="survival",
                               group_by = NULL, ...){
    datplot <- NULL
    for (i in seq_along(x)){
        dati <- kmdata_flexsurvreg(x=x[[i]], newdata=newdata, type=type,
                                   group_by=group_by)
        dati$trans <- names(x)[i]
        if (is.null(dati$trans)) dati$trans <- i
        datplot <- rbind(datplot, dati)
    }
    datplot
}

kmh <- km_fmsm_flexsurvlist(modshosp, group_by = c("agegroup5","sex"))
kmh$strata <- gsub("\\.",",",kmh$strata)

ggplot(data=kmh, aes(x=time, y=est, group=stratamodel)) +
  geom_line(aes(col=strata, lty=model)) +
  facet_wrap(~trans) + 
  ylab("Probability free of event") +
  xlab("Days") + 
  labs(col="", lty="Model") + 
  theme(legend.position = "none")

kmi <- km_fmsm_flexsurvlist(modsicu, group_by = c("agegroup5","sex"))
kmi$strata <- gsub("\\.",",",kmi$strata)

ggplot(data=kmi, aes(x=time, y=est, group=stratamodel)) +
  geom_line(aes(col=strata, lty=model)) +
  facet_wrap(~trans) + 
  ylab("Probability free of event") +
  xlab("Days") + 
  labs(col="", lty="Model") + 
  theme(legend.key.size = unit(0.4 , "cm"))

```


### Figure 6.  Check of fitted densities from the mixture model against histograms for times to events that happened 

```{r}
x <- fmh 
t <- seq(0, 80, 1)
newdata <- nd

form_densest <- function(x, newdata, t){
  nvals <- nrow(newdata)
  nt <- length(t)
  res <- vector(x$K, mode="list")
  for (k in 1:x$K) {
    pars <- as.data.frame(flexsurv:::get_basepars(x, newdata, event=k))
    pars <- cbind(newdata, pars)
    pars <- tidyr::crossing(pars, x=t)
    for (i in names(newdata)) pars[[i]] <- NULL
    pars$dens <-  do.call(x$dfns[[k]]$d, pars)
    for (i in x$dlists[[k]]$pars) 
      pars[[i]] <- NULL
    res[[k]] <- cbind(pars, newdata[rep(1:nvals, each=nt),,drop=FALSE])
    res[[k]]$event <- x$evnames[k]
  } 
  res <- do.call("rbind",res)
  res
}

dens <- form_densest(fmh, newdata=nd, t=t) %>%
  rename(evc=event)
densicu <- form_densest(fmi, newdata=nd, t=t) %>%
  rename(evc=event)

quh <- quantile_flexsurvmix(fmh, newdata=nd, probs=c(0.05, 0.5, 0.95)) %>%
  pivot_wider(names_from = "p", values_from=val, names_prefix="q") %>%
  mutate(model="Mixture") %>%
  rename(evc=event)
qui <- quantile_flexsurvmix(fmi, newdata=nd, probs=c(0.05, 0.5, 0.95)) %>%
  pivot_wider(names_from = "p", values_from=val, names_prefix="q") %>%
  mutate(model="Mixture") %>% 
  rename(evc=event)

fmcheckfn <- function(dat, dens, qu, yl=0.2){ 
  dat %>%
    ggplot(aes(x=time1m)) + 
    geom_histogram(boundary=0, aes(y=after_stat(density)), col="gray") + 
    facet_grid(rows=vars(evc), cols=vars(agegroup5)) +
    labs(color="Event") + 
    theme(legend.position = "none",
          strip.text = element_text(size = 6)) + 
    labs(lty="") +
    xlab("Days since hospital admission") + 
    ylab("Density") + 
    ylim(0,yl) + 
    xlim(0,50) + 
    geom_line(data=dplyr::filter(dens, ), 
              aes(y=dens, x=x)) 
}

datcheck <- filter(simh, sex=="Male", evc %in% c("Death","Discharge","ICU"))
fmcheckfn(datcheck, filter(dens, sex=="Male"), quh, yl=0.15) + ggtitle("Male")
fmcheckfn(datcheck, filter(dens, sex=="Female"), quh) + ggtitle("Female")

datcheck <- filter(simi, sex=="Male", evc %in% c("Death","Discharge","ICU"))
fmcheckfn(datcheck, filter(densicu, sex=="Male"), qui, yl=0.15)
fmcheckfn(datcheck, filter(densicu, sex=="Female"), qui, yl=0.12)

```


# Results from the models (Section 4.2)

### Figure 7 (top). Probabilities of next event after hospital admission.

```{r}
pm  <- probs_flexsurvmix(fmh,newdata=nd,B=10) %>% 
  mutate(model="Mixture")

phosp <- pfinal_fmsm(modshosp,  newdata=nd, fromstate="Hospital", B=10) %>%
  mutate(model="Competing risks") %>%
  rename(event="state") %>%
  full_join(pm) %>%  
  filter(event  %in% c("Death","ICU")) 

ggplot(phosp, aes(x=val,y=agegroup5,col=model)) +
  geom_point(alpha=0.7, position=position_dodge(width=0.4)) + 
  geom_linerange(aes(xmin=lower, xmax=upper), alpha=0.7, 
                 position=position_dodge(width=0.4)) + 
  facet_grid(rows=vars(event), cols=vars(sex)) + 
 # xlim(0,  1) + 
  xlab("Probability of next event after hospital admission") + ylab("")

```


### Figure 8 (top).  Mean, median and 90% quantiles of the distribution of the time to the next event adter hospital admission. 

Quantile intervals show between-person variability, and the intervals around the mean show uncertainty.

Increase the number of bootstrap simulations `B` for more accuracy at the cost of computing time.

```{r,cache=TRUE}

me <- rmst_flexsurvmix(fmh, newdata=nd, B=100, tot=1000) %>% 
  mutate(model="Mixture", quantity="mean")

qu <- quantile_flexsurvmix(fmh, newdata=nd, probs=c(0.05, 0.5, 0.95)) %>%
  pivot_wider(names_from = "p", values_from=val, names_prefix="q") %>%
  mutate(model="Mixture") 

st <- simfinal_fmsm(modshosp, newdata=nd, 
                    t=1000, M=100000, B=10, 
                    probs=c(0.05, 0.5, 0.95)) %>%
  rename(event=state)

stmu <- st %>% filter(quantity=="mean")  %>%
  mutate(model = "Competing risks")

stmq <- st %>% filter(quantity %in% c("5%","50%","95%")) %>%
  select(-lower, -upper) %>%
  pivot_wider(names_from=quantity, values_from=val) %>%
  rename("q0.05"="5%", "q0.5"="50%","q0.95"="95%") %>%
  mutate(model = "Competing risks") %>%
  full_join(qu) %>%
  rename(val=q0.5, lower=q0.05, upper=q0.95) %>% 
  mutate(quantity="quantile") %>%
  full_join(me) %>%
  full_join(stmu)

stmqq <- stmq  %>% filter(quantity=="quantile")
stmqm <- stmq  %>% filter(quantity=="mean")
ggplot(stmqq, aes(x=agegroup5, y=val, col=quantity, lty=model)) + 
  coord_flip(clip = 'off') + 
  facet_grid(rows=vars(event), cols=vars(sex)) + 
  geom_point(position=position_dodge(-0.6))  + 
  geom_errorbar(aes(ymin=lower, ymax=upper),
                width=0,
                position=position_dodge(-0.6)) + 
  geom_point(data=stmqm, position=position_dodge(-0.8))  + 
  geom_errorbar(data=stmqm, aes(ymin=lower, ymax=upper),
                width=1,
                position=position_dodge(-0.8)) + 
  ylab("Days after hospital admission") + xlab("") +
  labs(col="",lty="Model") + 
  ylim(0,100)

```


### Figure 7 (bottom). Probabilities of events following ICU admission

```{r}

pmi  <- probs_flexsurvmix(fmi,newdata=nd,B=100) %>% 
  mutate(model="Mixture")
mei <- mean_flexsurvmix(fmi, newdata=nd, B=100) %>% 
  mutate(model="Mixture", quantity="mean")
qui <- quantile_flexsurvmix(fmi, newdata=nd, probs=c(0.05, 0.5, 0.95)) %>%
  pivot_wider(names_from = "p", values_from=val, names_prefix="q") %>%
  mutate(model="Mixture", quantity="quantile")

picui <- pfinal_fmsm(modsicu,  
                     newdata=nd, fromstate="ICU", B=10) %>%
  mutate(model="Competing risks") %>%
  rename(event="state") %>%
  full_join(pmi) %>%
  filter(event %in% c("Death")) 
```

```{r}
ggplot(picui, aes(x=val,y=agegroup5,col=model)) +
  geom_point(alpha=0.7, position=position_dodge(width=0.4)) + 
  geom_linerange(aes(xmin=lower, xmax=upper), alpha=0.7, 
                 position=position_dodge(width=0.4)) + 
  facet_grid( cols=vars(sex)) + 
  xlim(0,  1) + 
  xlab("Probability of death in hospital after ICU admission") + 
  ylab("")

sti <- simfinal_fmsm(modsicu, newdata=nd, t=1000, M=10000,
                    probs=c(0.05, 0.5, 0.95)) %>%
  rename(event=state)

stim <- sti %>% 
  filter(quantity=="mean") %>% 
  mutate(model="Competing risks")
         
stiq <- sti %>%          
  filter(quantity %in% c("5%","50%","95%")) %>%
  pivot_wider(names_from=quantity, values_from=val) %>%
  rename("q0.05"="5%", "q0.5"="50%","q0.95"="95%") %>%
  mutate(model = "Competing risks") %>%
  full_join(qui) %>% 
  mutate(quantity="quantile") %>%
  rename(val=q0.5, lower=q0.05, upper=q0.95) %>%  
  full_join(mei) %>% 
  full_join(stim) 

stiqq <- stiq %>% filter(quantity=="quantile")
stiqm <- stiq %>% filter(quantity=="mean")
```


### Figure 8 (bottom).  Times to events following ICU admission. 

```{r}
ggplot(stiqq, aes(x=agegroup5, y=val, col=quantity, lty=model)) + 
  coord_flip() + 
  geom_point(position=position_dodge(-0.5))  + 
  geom_errorbar(aes(ymin=lower, ymax=upper),
                width=0,
                position=position_dodge(-0.6)) + 
  geom_point(data=stiqm, position=position_dodge(-0.5))  + 
  geom_errorbar(data=stiqm, aes(ymin=lower, ymax=upper),
                width=0,
                position=position_dodge(-0.6)) + 
  facet_grid(rows=vars(event), cols=vars(sex)) + 
  ylab("Days after ICU admission") + 
  xlab("") +
  labs(col="", lty="Model")

```


### Multistate models

Couple the two mixture competing risks models (from hospital admission and from ICU admission) together into a multistate model 


```{r,cache=TRUE}
fhimsm <- fmixmsm("Hospital"=fmh, "ICU"=fmi)

pup <- ppath_fmixmsm(fhimsm, newdata=nd, final=FALSE, B=100)  %>% mutate(model="Mixture")
pu <- ppath_fmixmsm(fhimsm, newdata=nd, final=TRUE, B=100)  %>% mutate(model="Mixture") 

set.seed(2)
mu <- meanfinal_fmixmsm(fhimsm, newdata=nd, final=TRUE, B=50) %>% 
  mutate(quantity="mean",model="Mixture",lower=NULL,upper=NULL)

quu <- qfinal_fmixmsm(fhimsm, newdata=nd, final=TRUE, B=50,
                      probs=c(0.05, 0.5, 0.95)) %>% 
  mutate(quantity="quantile", model="Mixture")

```


```{r,cache=TRUE}
set.seed(1)
smu <- simfinal_fmsm(modsfull, newdata=nd, B=100, M=1000,
                     probs=c(0.05, 0.5, 0.95)) %>% 
  dplyr::rename(final=state) %>%
  mutate(model="Competing risks")
```


### Figure 9 (top). Overall probability of death in hospital 

Using the full multi-state model, which includes people who do or don't go to ICU. 

```{r}
puboth <- smu %>% 
  filter(quantity=="prob")  %>% 
  select(-quantity) %>%
  full_join(pu) %>%
  filter(final=="Death")

ggplot(puboth, aes(x=val,y=agegroup5,col=model)) +
  geom_point(alpha=0.7, 
             position=position_dodge(width=0.4)) + 
  geom_linerange(aes(xmin=lower, xmax=upper), alpha=0.7, 
                 position=position_dodge(width=0.4)) + 
  facet_grid(cols=vars(sex)) + 
  xlim(0,  1) + 
  xlab("Probability of death in hospital after hospital admission") + 
  ylab("") + labs(col="Model")
```


### Figure 9 (bottom). Times from hospital admission to ultimate death in hospital or discharge

Using the full multi-state model, which includes people who do or don't go to ICU. 

```{r}

stmu <- smu %>%
  filter(quantity %in% c("mean")) %>%
  mutate(model="Competing risks")

stboth <- smu %>%
  filter(quantity %in% c("5%","50%","95%")) %>%
  mutate(quantity = fct_recode(quantity, `0.05`="5%",`0.5`="50%", `0.95`="95%")) %>%
  mutate(quantity = as.numeric(as.character(quantity))) %>%
  rename(probs=quantity) %>%
  mutate(model = "Competing risks", quantity="quantile") %>%
  full_join(quu)  %>%
  mutate(lower=NULL, upper=NULL) %>%
  pivot_wider(names_from=probs, values_from=val) %>%
  rename(lower="0.05", val="0.5", upper="0.95") %>%  
  full_join(stmu) %>%  full_join(mu) 

stbothq <- stboth %>% filter(quantity=="quantile")
stbothm <- stboth %>% filter(quantity=="mean")

ggplot(stbothq, aes(x=agegroup5, y=val, col=quantity, lty=model)) + 
  coord_flip(clip="on", ylim=c(0,100)) + 
  geom_point(position=position_dodge(-0.6))  + 
  geom_errorbar(aes(ymin=lower, ymax=upper),
                width=0,
                position=position_dodge(-0.6)) + 
  geom_point(data=stbothm, position=position_dodge(-0.7))  + 
  geom_errorbar(data=stbothm, aes(ymin=lower, ymax=upper),
                width=1,
                position=position_dodge(-0.7)) + 
  facet_grid(rows=vars(final), cols=vars(sex)) + 
  ylab("Days after hospital admission") + 
  xlab("") +
  labs(col="", lty="Model")

```
